# Supplementary material for: Co-Spray Drying of Paracetamol and Propyphenazone with Polymeric Binders for Enabling Compaction and Stability Improvement in a Combination Tablet
Source: Pharmaceutics. 2021 Aug 14;13(8):1259. doi: 10.3390/pharmaceutics13081259 (PMC8399363; doi:10.3390/pharmaceutics13081259)
Supplement: Supplementary file 1 [file pharmaceutics-13-01259-s001.zip]

Archive with 1 entries (1 files):
- pharmaceutics-1317781-supplementary.pdf
